# Supplementary material for: Embryonic Lead Acetate Exposure Induces Seizure-like Activity in Zebrafish Larvae
Source: Biomedicines. 2026 Apr 15;14(4):897. doi: 10.3390/biomedicines14040897 (PMC13112978; doi:10.3390/biomedicines14040897)
Supplement: Supplementary file 1 [file biomedicines-14-00897-s001.zip]

Archive with 2 entries (2 files):
- biomedicines-4194302-supplementary.pdf
- Video S1.mp4
